# Supplementary material for: A Novel Approach to Improve Newborn Screening for Congenital Hypothyroidism by Integrating Covariate-Adjusted Results of Different Tests into CLIR Customized Interpretive Tools
Source: Int J Neonatal Screen. 2021 Apr 23;7(2):23. doi: 10.3390/ijns7020023 (PMC8167643; doi:10.3390/ijns7020023)
Supplement: Supplementary file 1 [file IJNS-07-00023-s001.zip]

Archive with 1 entries (1 files):
- IJNS-1126325-supplementary.pdf
